# Supplementary material for: A novel role for syndecan-3 in angiogenesis
Source: F1000Res. 2013 Dec 9;2:270. [Version 1] doi: 10.12688/f1000research.2-270.v1 (PMC3886797; doi:10.12688/f1000research.2-270.v1)
Supplement: Movies 1 and 2 — GST (Supp movie 1) Movie was created by assembling together phase contrast images captured using the Cell-IQ controlled environmental chamber (CM technologies) every 15 minutes for 16 hours. To obtain a broader view of the well, each picture is a collage of 4 different pictures taken on adjacent positions. Scale bar is 500 um. S3ED (Supp movie 2) Movie was created by assembling together phase contrast images captured using the Cell-IQ controlled environmental chamber (CM technologies) every 15 minutes for 16 hours. To obtain a broader view of the well, each picture is a collage of 4 different pictures taken on adjacent positions. Scale bar is 500 um. [file f1000research-2-3174-s0000.tgz]

Archive with 2 entries (2 files):
- GST__Supp_movie_1_.wmv
- S3ED__Supp_movie_2_.wmv
