# Supplementary material for: A novel role for syndecan-3 in angiogenesis
Source: F1000Res. 2013 Dec 9;2:270. [Version 1] doi: 10.12688/f1000research.2-270.v1 (PMC3886797; doi:10.12688/f1000research.2-270.v1)
Supplement: Syndecan-3 raw data — Fig.2 rat aortic ring assay Cells A1:F1 are column titles describing in this order: UT+VEGF, GST+VEGF, S3ED+VEGF, UT-VEGF, GST-VEGF, S3ED-VEGF. Cells below A1:F1 contains data from n=3 per condition. Fig.3 rat aortic ring assay Cells A1:H1 are column titles describing in this order: GST 0 μM, GST 0.05 μM, GST 0.1 μM, GST 0.5 μM, S3ED 0 μM, S3ED 0.05 μM, S3ED 0.1 μM, S3ED 0.5 μM. Cells below A1:H1 contains data from n=5 per condition. Fig.4b tube formation assay (tube length) Cells A1:B1 are column titles describing in this order: GST 0.5 μM, S3ED 0.5 μM. Cells below A1:B1 contains data from n=3 per condition. Fig.4c tube formation assay (branching points) Cells A1:B1 are column titles describing in this order: GST 0.5 μM, S3ED 0.5 μM. Cells below A1:B1 contains data from n=3 per condition. Fig.5b scratch wound assay (wound closure) Cells A1:C1 are column titles describing in this order: UT, GST 0.5 μM, S3ED 0.5 μM. Cells below A1:C1 contains data from n=3 per condition. Fig.5c scratch wound assay (single cell speed) Cells A1:C1 are column titles describing in this order: UT, GST 0.5 μM, S3ED 0.5 μM. Cells below A1:C1 contains data from n=15-15 per condition. Fig.6 invasion assay Cells A1:C1 are column titles describing in this order: UT, GST 0.5 μM, S3ED 0.5 μM. Cells below A1:C1 contains data from n=4 per condition. Fig.7 proliferation assay Cells A1:F1 are column titles describing in this order: UT 9h, GST 9h, S3ED 9h, UT 24h, GST 24h, S3ED 24h. Cells below A1:C1 contains data from n=4 per condition. [file f1000research-2-3174-s0001.tgz › Fig.7_proliferation_assay.csv]

UT	GST	S3ED	UT	GST	S3ED
1.652333	1.539333	1.559333	2.363	2.16	2.457
1.710333	1.726333	1.708333	2.2	2.304	2.504
1.827333	1.959333	1.773333	1.921	2.368	2.4563
1.242333	1.793333	1.5364	2.021	2.635	2.736
